# Supplementary material for: The Electronic Health Record Objective Structured Clinical Examination Station: Assessing Student Competency in Patient Notes and Patient Interaction
Source: MedEdPORTAL. 2020 Oct 28;16:10998. doi: 10.15766/mep_2374-8265.10998 (PMC7597945; doi:10.15766/mep_2374-8265.10998)
Supplement: Supplementary file 1 — EHR OSCE Introduction Video Script.docxOSCE SP Training Guide.docxOSCE Exam Case Summary Sheet.docxOSCE Patient Note Template.docxOSCE SP Postencounter Checklist.docxOSCE Patient Note Faculty Grading Rubric.docxEHR SP Case.docx [file mep_2374-8265.10998-s001.zip]

Archive with 8 entries (8 files):
- A. EHR OSCE Introduction Video Script.docx
- B. OSCE SP Training Guide.docx
- C. OSCE Exam Case Summary Sheet.docx
- D. OSCE Patient Note Template.docx
- E. OSCE SP Postencounter Checklist.docx
- F. OSCE Patient Note Faculty Grading Rubric.docx
- G. EHR SP Case.docx
- _Educational_Summary_Report_10998.pdf
